# Supplementary material for: Risk of Comorbid Insomnia Disorder Associated with Major Depression in Apneic Patients: A Cross-Sectional Study
Source: Clocks Sleep. 2024 Jul 26;6(3):389–401. doi: 10.3390/clockssleep6030026 (PMC11348371; doi:10.3390/clockssleep6030026)
Supplement: Supplementary file 1 [file clockssleep-06-00026-s001.zip]

Archive with 1 entries (1 files):
- clockssleep-3036907-supplementary.pdf
